# Supplementary material for: Factors related to cardiac rupture after acute myocardial infarction
Source: Front Cardiovasc Med. 2024 Oct 2;11:1401609. doi: 10.3389/fcvm.2024.1401609 (PMC11479954; doi:10.3389/fcvm.2024.1401609)
Supplement: Supplementary file 1 [file Datasheet1.zip]

Archive with 11 entries (10 files):
- Supplementary Material/
- Supplementary Material/Table 1 .docx
- Supplementary Material/Table 2.docx
- Supplementary Material/Table 3.docx
- Supplementary Material/Table 4.docx
- Supplementary Material/Table 5.docx
- Supplementary Material/Table 7.docx
- Supplementary Material/table 6.docx
- Supplementary Material/table 8.docx
- Supplementary Material/~$able 7.docx
- Supplementary Material/~$able 8.docx
